# Supplementary material for: Coloration on Bluish Alginate Films with Amorphous Heterogeneity Thereof
Source: Polymers (Basel). 2023 Sep 1;15(17):3627. doi: 10.3390/polym15173627 (PMC10489677; doi:10.3390/polym15173627)
Supplement: Supplementary file 1 [file polymers-15-03627-s001.zip]

Archive with 2 entries (2 files):
- Fig S2  iridescence.mp4
- Fig S1 (90Q) tilt angle.mp4
